# Supplementary material for: Plant species within Streptanthoid Complex associate with distinct microbial communities that shift to be more similar under drought
Source: Ecol Evol. 2024 Mar 24;14(3):e11174. doi: 10.1002/ece3.11174 (PMC10961476; doi:10.1002/ece3.11174)
Supplement: Supplementary file 2 — Figures S1–S4. [file ECE3-14-e11174-s002.zip]

Archive with 5 entries (5 files):
- Supplementary Figure Captions.docx
- supplementaryfigure1.pdf
- supplementaryfigure2.pdf
- SupplementaryFigure3.pdf
- SupplementaryFigure4.pdf
